# Supplementary material for: Modified Linear Peptides Effectively Silence STAT-3 in Breast Cancer and Ovarian Cancer Cell Lines
Source: Pharmaceutics. 2023 Feb 16;15(2):666. doi: 10.3390/pharmaceutics15020666 (PMC9962452; doi:10.3390/pharmaceutics15020666)
Supplement: Supplementary file 1 [file pharmaceutics-15-00666-s001.zip]

Archive with 1 entries (1 files):
- pharmaceutics-2149977-supplementary.pdf
